# Supplementary material for: Navarixin alleviates cardiac remodeling after myocardial infarction by decreasing neutrophil infiltration and the inflammatory response
Source: Front Pharmacol. 2025 Mar 13;16:1535703. doi: 10.3389/fphar.2025.1535703 (PMC11966465; doi:10.3389/fphar.2025.1535703)
Supplement: Supplementary file 1 [file Table2.xlsx]

## Sheet: Sheet 1
Index
