# Supplementary material for: Navarixin alleviates cardiac remodeling after myocardial infarction by decreasing neutrophil infiltration and the inflammatory response
Source: Front Pharmacol. 2025 Mar 13;16:1535703. doi: 10.3389/fphar.2025.1535703 (PMC11966465; doi:10.3389/fphar.2025.1535703)
Supplement: Supplementary file 3 [file Table1.xlsx]

## Sheet: Sheet1
Sham-1				Sham-2				Sham-3				Sham-4				Sham-5
Parameter	Units	Value		Parameter	Units	Value		Parameter	Units	Value		Parameter	Units	Value		Parameter	Units	Value
Ejection Fraction	%	70.8		Ejection Fraction	%	69.2		Ejection Fraction	%	75.5		Ejection Fraction	%	72.9		Ejection Fraction	%	71.3
Fractional Shortening	%	30.3		Fractional Shortening	%	28.9		Fractional Shortening	%	29.1		Fractional Shortening	%	31.3		Fractional Shortening	%	32.6
Diameter;d	mm	3.57		Diameter;d	mm	3.72		Diameter;d	mm	3.61		Diameter;d	mm	3.71		Diameter;d	mm	3.27
Diameter;s	mm	2.11		Diameter;s	mm	2.17		Diameter;s	mm	1.92		Diameter;s	mm	1.71		Diameter;s	mm	2.15
Heart Rate	BPM	475		Heart Rate	BPM	485		Heart Rate	BPM	491		Heart Rate	BPM	437		Heart Rate	BPM	461
MI-1				MI-2				MI-3				MI-4				MI-5
Parameter	Units	Value		Parameter	Units	Value		Parameter	Units	Value		Parameter	Units	Value		Parameter	Units	Value
Ejection Fraction	%	33.5		Ejection Fraction	%	29.2		Ejection Fraction	%	25.4		Ejection Fraction	%	32.1		Ejection Fraction	%	35.2
Fractional Shortening	%	15.1		Fractional Shortening	%	17.2		Fractional Shortening	%	18.5		Fractional Shortening	%	13.2		Fractional Shortening	%	16.1
Diameter;d	mm	5.04		Diameter;d	mm	5.15		Diameter;d	mm	5.25		Diameter;d	mm	5.63		Diameter;d	mm	5.41
Diameter;s	mm	4.02		Diameter;s	mm	3.81		Diameter;s	mm	3.62		Diameter;s	mm	3.44		Diameter;s	mm	3.67
Heart Rate	BPM	451		Heart Rate	BPM	472		Heart Rate	BPM	495		Heart Rate	BPM	437		Heart Rate	BPM	455
MI+Nav-1				MI+Nav-2				MI+Nav-3				MI+Nav-4				MI+Nav-5
Parameter	Units	Value		Parameter	Units	Value		Parameter	Units	Value		Parameter	Units	Value		Parameter	Units	Value
Ejection Fraction	%	46.9		Ejection Fraction	%	47.7		Ejection Fraction	%	45.2		Ejection Fraction	%	41.5		Ejection Fraction	%	42.2
Fractional Shortening	%	21.6		Fractional Shortening	%	23.4		Fractional Shortening	%	27.2		Fractional Shortening	%	25.9		Fractional Shortening	%	20.1
Diameter;d	mm	4.98		Diameter;d	mm	4.81		Diameter;d	mm	4.51		Diameter;d	mm	4.92		Diameter;d	mm	5.24
Diameter;s	mm	3.18		Diameter;s	mm	3.33		Diameter;s	mm	2.9		Diameter;s	mm	3.28		Diameter;s	mm	3.07
Heart Rate	BPM	471		Heart Rate	BPM	451		Heart Rate	BPM	482		Heart Rate	BPM	491		Heart Rate	BPM	448
